# Supplementary material for: PCGF6/MAX/KDM5D facilitates MAZ/CDK4 axis expression and pRCC progression by hypomethylation of the DNA promoter
Source: Epigenetics Chromatin. 2023 Mar 9;16:9. doi: 10.1186/s13072-023-00483-w (PMC9996882; doi:10.1186/s13072-023-00483-w)
Supplement: Supplementary file 3 — Additional file 3. The proteins interacting with PCGF6 were analyzed by mass spectrometry. [file 13072_2023_483_MOESM3_ESM.xlsx]

## Sheet: Sheet1
PCGF6 Co-IP was detected by MS
Symbol	Number.of.proteins	Unique.peptides	Sequence.coverage....	MS.MS.count	Q.value	Score	MS.MS.count.ATP2B1	MS.MS.count.PCDNA3	iBAQ
ZNF526	50	2	28.6	4	0	28.542	2	2	9206400
KAT10	49	29	19.7	36	0	323.31	35	1	4281000
MAX	43	3	23.6	8	0	54.669	4	4	8994000
BRCA2	31	1	22	1	0.005291	5.9964	1	0	4886100
CBX3	30	1	21.1	6	0	36.859	3	3	108270000
KDM5D	29	20	60.2	34	0	323.31	29	5	57602000
MAP3K1	25	3	49.5	6	0	42.587	3	3	18113000
MXD1	24	1	9	1	0	6.5581	1	0	1079800
RING1	23	11	32.2	14	0	101.38	14	0	7722300
CBX6	23	4	9	4	0	26.736	4	0	1249600
AUST2	20	3	12.1	4	0	20.649	4	0	6494300
KAT2	20	1	11.3	1	0	9.6799	1	0	2255800
RNF2	19	9	24.9	9	0	91.784	9	0	6792400
CADM1	18	1	13.2	2	0	7.277	1	1	7856000
CAPN1	16	6	8.2	6	0	37.476	6	0	2671900
RAB6B	15	1	22.4	2	0	9.1033	2	0	14056000
CSDA	15	2	7.3	2	0	12.393	2	0	1798900
LASP1	13	3	10	5	0	19.901	3	2	4489100
EIF3C	12	1	1.8	1	0	7.6413	1	0	221050
JUP	12	16	54.9	64	0	323.31	40	24	63132000
KLK10	12	5	43.5	8	0	59.15	8	0	18010000
EHD1	12	1	6.8	1	0	6.2139	1	0	469150
ARF1	11	2	10.9	2	0	13.977	2	0	1926300
CLTC	11	5	3.4	5	0	48.736	5	0	491290
DBI	10	6	30.2	13	0	103.3	6	7	81126000
HNRNPM	10	2	5.2	2	0	12.221	2	0	233250
VDAC2	9	3	15.7	3	0	24.322	3	0	4191000
FLNA	9	4	2.1	4	0	24.721	4	0	860500
VCL	8	3	4.2	3	0	27.581	3	0	559640
MDH2	8	2	8.2	2	0	12.187	2	0	1396300
RPS9	8	2	13.7	2	0	14.295	2	0	2156700
RAB11A	8	3	19.4	3	0	18.547	3	0	2822100
NT5C3	8	3	11.1	2	0	19.775	2	0	1171400
VAT1	7	2	8.4	2	0	12.606	2	0	999410
DKFZp434H1014	7	1	12.9	1	0	6.2237	0	1	5169100
DECR1	7	1	8.6	2	0	68.532	1	1	3376300
PKP1	6	26	45.3	35	0	295.94	30	5	13838000
RPL30	6	5	49.1	12	0	68.308	6	6	77268000
FDPS	6	1	22.5	1	0	8.8461	1	0	4179700
UBE1	5	1	2.1	1	0	6.5933	1	0	195140
IL1RN	5	2	18.2	2	0	22.654	2	0	5035100
HNRNPA2B1	5	1	4.8	1	0	8.3106	1	0	2221100
RPS26	5	3	27	8	0	18.982	3	5	198180000
IQSEC1	5	1	1	1	0.0035587	6.0324	0	1	240380
CTSH	5	1	9.7	1	0	8.2128	1	0	2747500
SF3A1	4	1	2.9	1	0	6.6834	0	1	166330
SLTM	4	1	2.6	1	0	6.5388	0	1	0
HRSP12	4	2	16.5	5	0	13.536	2	3	13232000
PSMB3	4	1	16.8	1	0	26.282	1	0	1308200
PPIF	3	2	9.2	3	0	11.223	1	2	12951000
CTSL2	3	2	12	2	0	18.573	2	0	2141700
KLK6	3	1	4.5	1	0	12.353	1	0	723200
IL36RN	3	2	18.8	2	0	12.815	2	0	4978600
PSMA2	3	1	4.3	2	0	7.969	2	0	3797300
EPPK1	3	16	23.2	29	0	239.94	29	0	1827000
HMGN3	3	2	11.5	4	0	15.419	2	2	182240000
EFHD2	2	1	5	1	0	8.0152	1	0	642790
C10orf70	2	1	13.9	8	0	50.753	3	5	18442000
HMGN4	2	1	16.7	5	0	8.9535	2	3	894430000
KLK14	2	1	7.1	1	0	12.367	1	0	825610
GLRX	2	1	11.3	1	0	6.392	1	0	1560600
